# Supplementary material for: Transcriptional Analysis of the Conjugal Transfer Genes of Rickettsia bellii RML 369-C
Source: PLoS One. 2015 Sep 9;10(9):e0137214. doi: 10.1371/journal.pone.0137214 (PMC4564193; doi:10.1371/journal.pone.0137214)
Supplement: S1 Table — (XLSX) [file pone.0137214.s004.xlsx]

## Sheet: Table S1
S1 Table. Information about the genes investigated and the primer pairs
Symbol	Gene Name	Accession #	Function	Primers	Sequence	PCR size	E (%)	R2
atpB	ATP synthase F0F1 subunit A	ABE05371.1	translocate protons across the membrane	Rbe369C atpB F2	agttggctttgtaaagcacggcat	154	96	1
				Rbe369C atpB R2	ccatcatatttgccgcaagcctta
dnaK	Chaperone protein DnaK, Heat shock protein 70	ABE05194.1	folds and unfolds macromolecules	Rbe369C dnaK F2	tgcatgggttgaagttgaagggaa	163	100.3	0.999
				Rbe369C dnaK R2	ttgttgcttgacgctgtgcatcat
gltA1	Citrate Synthase	ABE05406.1	anabolizes citrate for the Kreb cycle	Rbellii qCSF1	ccgcagatgttcacagtgcttt	73	100.8	1
				Rbellii qCSR1	tcatgcatctctttccattgtgc
gyrA	DNA gyrase subunit A	ABE04875.1	negatively supercoils closed circular DNA	Rbe369C gyrA F1	gcagcatcaccatccaatgaacca	188	101.7	1
				Rbe369C gyrA R1	agcaggtaaccatgcaaacagagc
infB	Translation initiation factor IF-2	ABE04694.1	initiates protein translation	Rbe369C infB F1	acgctacctgaagttattggtg	189	99.3	1
				Rbe369C infB R1	caacatccgattcttggactc
metG	Methionyl-tRNA synthetase	ABE04319.1	ligates methionine to tRNA	Rbe369C metG F1	tatggcacatggctggtggactaa	166	100.5	1
				Rbe369C metG R1	gattgctgcgggcaaagttaccat
nrdB	Ribonucleotide-diphosphate reductase subunit beta	ABE04813.1	catalyzes the ribonucleotides to deoxyribonucleotides	Rbe369C nrdF F1	tttcatcacgcactgaccaagcaa	136	101.9	1
				Rbe369C nrdF R1	aactacgcttgcagtatttggagc
rpoB	DNA-directed RNA polymerase subunit beta	ABE05234.1	catalyzes the transcription of DNA to RNA	Rbe369C rpoB F2	tgatgcccaaccaagatgag	254	100	1
				Rbe369C rpoB R2	caaagcggagacgatttacc
tlc5	ADP/ATP translocase 5	ABE04222.1	exchanges ADP from rickettsia with ATP from the host	Rbe369C tlc5 F2	attggatggaacgctacccgcatt	99	97.8	1
				Rbe369C tlc5 R2	atattaggccaaagctcggcaagg
16s rRNA	16s ribosomal RNA	ABE04554.1	smaller subunit of a ribosome responsible for protein synthesis	qPCR16SF2	aaggcggtcatctgggctacaac	97	101.1	1
				qPCR16SR2	cactcatcgtttacggcgtggac
rickA2	Actin polymerization protein RickA	ABE04936.1	recruits Arp2/3 complex for actin tail motility	qRbRickA F22	tacgccactccctgtgtca	146	94	1
				qRbRickA R2	gatgtaacggtattatcaccaacag
sca2	Cell surface antigen Sca2	ABE05361.1	polymerizes unbranched actin tail	qRbe sca2 F	aggacgcaataaacagaggag	115	93.6	0.999
				qRbe sca2 R	cataccgatagttacaccgct
traATi	Conjugal transfer protein TraATi	ABE04502.1	3	traAti qpcr F	agtagatgaagcagggatggtaggt	131	100	0.999
				traAti qpcr R	aacattcctcctcgctcaacgg
traDF	Conjugative transfer protein TraDF	ABE04504.1	3	traDf F	attggttgccttggaatgattgtc	120	93	1
				traDf R	gcgagtaccaactcagcactt
Rbe_0422	Transposase	ABE04503.1	3	qRbe0422 F	cattgacgaagatagagcaagc	175	93.3	0.999
				qRbe0422 R	ttggatacctttagcctcacc
traL	Conjugative transfer protein TraL	ABE04519.1	3	RbeqPCR TraL F	ttggtcactctctactcc	102	nd	nd
				RbeqPCR TraL R	ccgctattcagtaacactat
traE	Conjugative transfer protein TraE	ABE04518.1	3	RbeqPCR TraE F	cagttacgagtcttcttgg	76	nd	nd
				RbeqPCR TraE R	ggctctattgctggaatta
traB	Conjugative transfer protein TraB	ABE04515.1	3	RbeqPCR TraB F	cccgaggtttacaagaag	76	nd	nd
				RbeqPCR TraB R	catttagcccttggatctat
traV	Conjugative transfer protein TraV	ABE04514.1	3	RbeqPCR TraV F	gatcagaatatgtttaatcca	83	nd	nd
				RbeqPCR TraV R	ataccttccaaagcatct
traC	Conjugative transfer protein TraC	ABE04513.1	3	RbeqPCR TraC F	gatttagcaggagcagtag	99	nd	nd
				RbeqPCR TraC R	ccctttggctttgttct
traW	Conjugative transfer protein TraW	ABE04512.1	3	RbeqPCR TraW F	aagcaggaaacatcatagta	99	nd	nd
				RbeqPCR TraW R	gctcatcatcaccatcaa
traU	Conjugative transfer protein TraU	ABE04511.1	3	RbeqPCR TraU F	cattcctatgccaattcct	98	nd	nd
				RbeqPCR TraU R	caccaaggcttaccatac
trbC	Conjugative transfer protein TrbC	ABE04510.1	3	RbeqPCR TrbC F	ggcacaaccagaagtatta	106	nd	nd
				RbeqPCR TrbC R	tgctgaatcaggcattg
traN	Conjugative transfer protein TraN	ABE04509.1	3	RbeqPCR TraN F	caatggcacaaagattaca	94	nd	nd
				RbeqPCR TraN R	gacgattccctcctaaac
traF	Conjugative transfer protein TraF	ABE04508.1	3	RbeqPCR TraF F	cgcatttgctggtactat	101	nd	nd
				RbeqPCR TraF R	ttggttgagtgctatcttt
traH	Conjugative transfer protein TraH	ABE04507.1	3	RbeqPCR TraH F	cagcaggagggttatct	88	nd	nd
				RbeqPCR TraH R	ccactacagctcatgttta
traG	Conjugative transfer protein TraG	ABE04506.1	3, 4	RbeqPCR TraG F	ctggtaaaggcacaagtc	112	nd	nd
				RbeqPCR TraG R	ggaactgaagctgctaac
traDTi	Conjugative transfer protein TraDTi	ABE04501.1	3	RbeqPCRTraDti F	ctcgtactcgtcgtttaat	78	nd	nd
				RbeqPCRTraDti R	gtaaactgttagtgggtaaatc
1 = Baldridge et al. 2010, 2 = Oliver et al. 2013, 3= Ogata et al. 2006, 4= Audette et al. 2007, nd= not determined
