# Supplementary material for: Transcriptional Analysis of the Conjugal Transfer Genes of Rickettsia bellii RML 369-C
Source: PLoS One. 2015 Sep 9;10(9):e0137214. doi: 10.1371/journal.pone.0137214 (PMC4564193; doi:10.1371/journal.pone.0137214)
Supplement: S2 Table — (XLSX) [file pone.0137214.s005.xlsx]

## Sheet: Sheet1
S2 Table. "Area under the curve" from RrSS tiling microarray for five genes selected
Gene	Locus	Mean of triplicate counts of "area under the curve"
16S rDNA	A1G_r07597	1.08589e+07
gltA	A1G_07170	17599.7
gyrA	A1G_01555	95526.9
metG	A1G_05810	23696.7
nrdF	A1G_03685	4827.05
