# Supplementary material for: Transcriptional Analysis of the Conjugal Transfer Genes of Rickettsia bellii RML 369-C
Source: PLoS One. 2015 Sep 9;10(9):e0137214. doi: 10.1371/journal.pone.0137214 (PMC4564193; doi:10.1371/journal.pone.0137214)
Supplement: S3 Table — (XLSX) [file pone.0137214.s006.xlsx]

## Sheet: Sheet1
S3 Table. A comparison of predicted tra operons in E. coli, R. bellii, and R. massiliae
E. coli str. 045 plasmid		R. bellii RML369-C		R. massiliae MTU5
Gene	size (bp)	Gene	Size (bp)	Gene	Size (bp)
traM	384	not determined		not determined
traJB	690	not determined		not determined
traY	396	not determined		not determined
traA	366	not determined		not determined
traL	312	traLB	309	traLB	315
traE	567	traE	552	traE	555
traK	729	not determined		not determined
traB	1428	traB	1419	traB	1413
traV	516	traV	255	traV	240
traC	2628	traCE	2589	traCE	2520
traW	633	traW	765	traW pseudo	570 & 153
traU	993	traUB	969	traUB	981
trbC	639	trbC	435	trbC	468
traN	1809	traN	1812	traN	1827
traF	774	traF	903	traF	912
traQ	285	not determined		not determined
traH	1377	traHE	1341	traHE	1341
traG	2817	traGB	2718	traGB	2730
traS	522	not determined		not determined
traT	735	not determined		not determined
traD	2154	traDFE	1689	traDFE	1707
traI	5271	traATiBE*	4152	traATi	4137
traXE	747	not determined		not determined
not determine		traDTi	294	traDTi	297
Operons were predicted by DOOR: Database for prOkaryotic OpeRons. From top to bottom of the list of tra genes, the beginning of a predicted operon is indicated by "B" followed by the end of the same operon as indicated by "E".*=predicted operon begin on traATi and end on RBE_0422 (putative transposase)
